# Supplementary material for: Soil Fungal Community Composition Correlates with Site-Specific Abiotic Factors, Tree Community Structure, and Forest Age in Regenerating Tropical Rainforests
Source: Biology (Basel). 2021 Oct 31;10(11):1120. doi: 10.3390/biology10111120 (PMC8614695; doi:10.3390/biology10111120)
Supplement: Supplementary file 1 [file biology-10-01120-s001.zip]

Archive with 1 entries (1 files):
- biology-1425226-supplementary.pdf
